# Supplementary material for: Bistability in a system of two species interacting through mutualism as well as competition: Chemostat vs. Lotka-Volterra equations
Source: PLoS One. 2018 Jun 6;13(6):e0197462. doi: 10.1371/journal.pone.0197462 (PMC5991418; doi:10.1371/journal.pone.0197462)
Supplement: S3 Text — This script shows how the extended LV and the chemostat model can be simulated using Python code. (PY) [file pone.0197462.s005.py]

#!/usr/bin/env python2
# -*- coding: utf-8 -*-
"""
Created on Wed Apr 11 09:28:42 2018

@author: stefanvet
"""

import numpy as np
import numpy.linalg as la
import numpy.random as rd
import matplotlib.pyplot as plt
import scipy.integrate as spi
from matplotlib import gridspec


""" Initialization """

t_end = 100.	# Total integration time
t_start = 0.
t_step = 0.1

N = 2 # Amount of species
N_s = 3 # Amount of nutrients in the chemostat system
dim = N + N_s	# dimension of the system

# Chemostat parameters
phi=2
Stilde0=50.
Stilde1=1.
Stilde2=1.


K10=200.
K12=200.
K20=200.
K21=200.

mu1=2000
mu2=2000

v01=1.
v02=1
v11=-0.2
v12=0.1
v21=0.1
v22=-0.2
a11=-v11
a22=-v22

Phi = phi
S_tilde = np.array([ Stilde0,  Stilde1,   Stilde2])
mu = np.array([ mu1,  mu2])
K = np.array([[K10,0.,K12],[K20,K21,0.]])
v = np.array([[v01,v02],[v11,v12],[v21,v22]])

# Simplified parameters
r1=mu1/(K10*K12)
r2=mu2/(K20*K21)
d=phi
b11=-(v01*Stilde2+v21*Stilde0)
b22=-(v02*Stilde1+v12*Stilde0)
b12=(a22*Stilde0-v02*Stilde2)
b21=(a11*Stilde0-v01*Stilde1)
c12=v02*a22
c21=v01*a11
a1 = Stilde0*Stilde2
a2 = Stilde0*Stilde1

f11=v01*v21
f12=(v02*v21-v01*a22)
f21=(v01*v12-v02*a11)
f22=v02*v12

r=np.array([r1,r2])
a = np.array([a1,a2])
b = np.array([[b11   ,  b12],       [ b21 , b22  ]])
c = np.array([ [0.   ,  c12],       [c21,  0.   ]]) 
f= np.array([[f11,f12],[f21,f22]])


y_init = np.ones(5)

""" Definitions """


def growthrate(x,s):
    """ growth rate of the chemostat system """
    rate = np.zeros(N)
    rate[0] = mu[0]*(s[0])/(K[0][0] + s[0])*(s[2])/(K[0][2] + s[2])
    rate[1] = mu[1]*(s[0])/(K[1][0] + s[0])*(s[1])/(K[1][1] + s[1])
    return rate

def dynamics(t,y):
    """ dynamics of the chemostat system """

    x = y[:N]
    s = y[N:]
    growth = growthrate(x,s)

    dyn = np.zeros(dim)
    dyn[:N] = (growth - Phi)*x
    dyn[N:] = Phi*(S_tilde - s) - v.dot(growth*x)
    return dyn

# Estimates the Jacobian of the system using h (time t).    
def jacobian(t,y):
    """ calculate the jacobian of the chemostat system """
    
    h = 10.**(-8)
    
    y_pert = np.identity(dim)*h
    jac = np.zeros((dim,dim))
    for i in range(dim):
        y_pert[i,:] += y
        jac[:,i] = np.array((dynamics(t,y_pert[i,:])-dynamics(t,y))/h)

    return jac

def dynamics_extLV(t,y):
    """ dynamics of the extended LV system """
    dyn = r*y*(a+b.dot(y) - c.dot(y*y))- d*y    
    return dyn

def solveODE_extLV(x_0=y_init,t_0=0.,t_f=50.,Dt=0.1):
    """ solve ODE of the extended LV system """

    ode = spi.ode(dynamics_extLV)
    # BDF method suited to stiff systems of ODEs
    ode.set_integrator('vode',nsteps=10000,method='bdf')
    ode.set_initial_value(x_0,t_0)

    ts = []
    ys = []

    # Integrate
    while (ode.successful() and ode.t < t_f):
        ode.integrate(ode.t + Dt)
        ts.append(ode.t)
        ys.append(ode.y)
    t_grid = np.vstack(ts)
    R = np.vstack(ys)
    return [t_grid,R]


def solveODE(x_0=y_init,t_0=0.,t_f=50.,Dt=0.1):
    """ solve ODE of the chemostat system """

    ode = spi.ode(dynamics)		
    # BDF method suited to stiff systems of ODEs
    ode.set_integrator('vode',nsteps=10000,method='bdf')
    ode.set_initial_value(x_0,t_0)

    ts = []
    ys = []

    # Integrate
    while (ode.successful() and ode.t < t_f):
        ode.integrate(ode.t + Dt)
        ts.append(ode.t)
        ys.append(ode.y)

    t_grid = np.vstack(ts)
    R = np.vstack(ys)
    return [t_grid,R]


def nullclines_parabola(x1,x2):
    """ parabolic nullclines of the extLV """
    eq1 = r[0]*(a[0]+b[0,0]*x1+b[0,1]*x2-c[0,1]*x2**2)-d
    eq2 = r[1]*(a[1]+b[1,0]*x1+b[1,1]*x2-c[1,0]*x1**2)-d
    return [eq1,eq2]

def phasePlane(x1,x2,name="phasePlane.png"):
    """ Figure of the phase plane """
    fig = plt.figure(1)
    ax = fig.add_subplot(111)
    
    X,Y = np.meshgrid(x1,x2)

    NC = nullclines_parabola(X,Y)
    
    ax.contour(X,Y,NC[0],[0],linewidths=1.5)
    ax.contour(X,Y,NC[1],[0],linewidths=1.5)
    
    ax.set_xlim(0,x1.max())
    ax.set_ylim(0,x2.max())
    ax.set_xlabel(r'$X_1$')
    ax.set_ylabel(r"$X_2$")
    ax.grid()
    
    plt.show()
    fig.savefig(name)
    plt.close()
    return

def newtonRaphson(x0):
    """ Find a steady state solution for initial estimate x0. This is used for doing bifurcation analysis. 
    At bifurcation points it is possible that no solution is found, so that there is no convergence. 
    The loop breaks down after 200 iterations or in case of a singular jacobian."""
    t0 = 0.5
    convergence = False
    y_error = x0*rd.random(dim)*2
    count = 0
    while(not convergence and count<200):

        f_x = dynamics(t0,x0)
        jacob = jacobian(t0,x0)

        try: inv_jacob = la.inv(jacob)
        except: 
            print("\nSingular matrix for param %r\n"%mu)
            print("\nLast evaluation: y: %r\nf_y: %r,jacob: %r"%(x0,f_x,jacob))
            y_error = x0*rd.random(dim)*2
            t_grid,R = solveODE(x_0=y_error,t_0=0.,t_f=t_end,Dt=t_step) # Solve ODE
            x0 = R[-1,:]
            print("After time simulation, new value: %r\n-----------\n"%x0)
            break
        x0 = x0 - np.dot(inv_jacob,f_x)
        eig = la.eig(jacob)[0]       
        
        count += 1
        if(np.all(f_x<10.**(-3)) and np.all(eig.real<0)):
            if(np.any(x0<-1)):
                y_error = x0*rd.random(dim)*2
                t_grid,R = solveODE(x_0=y_error,t_0=0.,t_f=t_end,Dt=t_step) # Solve ODE
                x0 = R[-1,:]  
            convergence = True
        elif(count%60==0):
            y_error = x0*rd.random(dim)*2
            t_grid,R = solveODE(x_0=y_error,t_0=0.,t_f=2*t_end,Dt=2*t_step) # Solve ODE
            x0 = R[-1,:]   
    if not convergence:     
        print("\nNo convergence after %r iterations for param: %r"%(count,mu))
        #print("\nLast evaluation: y: %r\nf_y: %r,jacob: %r"%(x0,f_x,jacob))
        t_grid,R = solveODE(x_0=y_error,t_0=0.,t_f=t_end,Dt=t_step) # Solve ODE
        x0 = R[-1,:]
        #sys.exit()    
    return x0, eig, convergence, count


def timeTrace(t_grid,R1,t_f=10.,name="timeTrace.png"):
    """ Make figure of time trace with subpanels for X1 and X2 """ 
    fig = plt.figure(1, figsize=(10,8), tight_layout=True)
 
    gs1 = gridspec.GridSpec(2,2)
    
    ax1a = plt.subplot(gs1[0,:])	# X1
    ax1b = plt.subplot(gs1[1,:])	# X2
    ax1a.set_ylabel(r"$X_1$",fontsize=20)
    ax1a.set_xlim(0,t_f)
    ax1a.set_ylim(0,20.01)
    ax1b.set_ylabel(r"$X_2$",fontsize=20)
    ax1b.set_xlabel("Time (a.u.)",fontsize=20)
    ax1b.set_xlim(0,t_f)
    ax1b.set_ylim(0,20.01)
    ax1a.tick_params(axis="x",which="both",bottom="off",labelbottom="off")
    ax1b.xaxis.set_ticks(np.arange(0, t_f, 10))
    ax1b.yaxis.set_ticks(np.arange(0, 21, 10))
    
    for sim in R1:
        ax1a.plot(t_grid,sim[:,0],'-',color="black")
        ax1b.plot(t_grid,sim[:,1],'-',color="black")

    
    fig.savefig(name,dpi=900)

    plt.close()
    return


""" Simulate both systems with different initial concentrations for a bistable situation."""

y_init = np.array([1,1, 5., 2.,2.])

r = np.array([0.035,0.035])
mu = np.array([1600,1600])

n_simulations = 10
x0_list = np.linspace(0.1,20,n_simulations)		# Different densities of bacterial species to show bistability

Result = []
for j in range(n_simulations):

    y_init[0]=x0_list[j]
    y_init[1]=x0_list[j]

    t_grid,R_chemostat = solveODE(x_0=y_init,t_0=t_start,t_f=t_end,Dt=t_step)
    Result.append(R_chemostat)

    
timeTrace(t_grid,Result,t_f=30.01,name="timeTrace_chemostat.eps") # figure

Result = []
for j in range(n_simulations):

    y_init[0]=x0_list[j]
    y_init[1]=x0_list[j]

    t_grid,R_extLV = solveODE_extLV(x_0=y_init[:2],t_0=t_start,t_f=t_end,Dt=t_step)
    Result.append(R_extLV)

    
timeTrace(t_grid,Result,t_f=30.01,name="timeTrace_extLV.eps") # figure


""" Make phase plane of the extended LV system """

x = np.linspace(0,60,1000)
y = np.linspace(0,60,1000)

phasePlane(x,y,name="phasePlane.eps")
